# Supplementary material for: Megalara garuda, a new genus and species of larrine wasps from Indonesia (Larrinae, Crabronidae, Hymenoptera)
Source: Zookeys. 2012 Mar 23;(177):49–57. doi: 10.3897/zookeys.177.2475 (PMC3317617; doi:10.3897/zookeys.177.2475)
Supplement: XML Treatment for Megalara [file zookeys.177.2475-treatment1.xml]

<!DOCTYPE tp:taxon-treatment
  PUBLIC "-//TaxonX//DTD Taxonomic Treatment Publishing DTD v0 20100105//EN" "tax-treatment-NSO.dtd">
<tp:taxon-treatment xmlns:tp="http://www.plazi.org/taxpub"><tp:treatment-meta><mixed-citation publication-type="journal"><person-group><name><surname>Kimsey</surname><given-names>Lynn S.</given-names></name><name><surname>Ohl</surname><given-names>Michael</given-names></name></person-group><article-title>
                    <italic>Megalara garuda</italic>, a new genus and species of larrine wasps from Indonesia (Larrinae, Crabronidae, Hymenoptera)</article-title><source>Zookeys</source><day>23</day><month>3</month><year>2012</year><volume>2012</volume><issue>177</issue><fpage>49</fpage><lpage>57</lpage><pub-id pub-id-type="doi">10.3897/zookeys.177.2475</pub-id></mixed-citation></tp:treatment-meta><tp:nomenclature><tp:taxon-name>
                        <tp:taxon-name-part taxon-name-part-type="genus">Megalara</tp:taxon-name-part>
                    <object-id xmlns:xlink="http://www.w3.org/1999/xlink" xlink:type="simple">urn:lsid:zoobank.org:act:8107BDD7-6A10-4658-AD75-2A74646C9D47</object-id>
								<object-id xmlns:xlink="http://www.w3.org/1999/xlink" xlink:type="simple">http://species-id.net/wiki/Megalara</object-id>
								</tp:taxon-name><tp:taxon-authority>Kimsey &amp; Ohl</tp:taxon-authority><tp:taxon-status xmlns:xlink="http://www.w3.org/1999/xlink" xlink:type="simple">gen. n.</tp:taxon-status></tp:nomenclature><tp:treatment-sec sec-type="Type species"><title>Type species.</title><p><italic><tp:taxon-name>Megalara garuda</tp:taxon-name></italic> Kimsey and Ohl, new species.</p></tp:treatment-sec><tp:treatment-sec sec-type="Generic diagnosis"><title>Generic diagnosis.</title><p><italic><tp:taxon-name>Megalara</tp:taxon-name></italic> is closely related to <italic><tp:taxon-name>Liris</tp:taxon-name></italic> Fabricius, <italic><tp:taxon-name>Larra</tp:taxon-name></italic> Fabricius, <italic><tp:taxon-name>Dalara</tp:taxon-name></italic>, <italic><tp:taxon-name>Paraliris</tp:taxon-name></italic>, and <italic><tp:taxon-name>Dicranorhina</tp:taxon-name></italic> Shuckard, which together are classified as <tp:taxon-name>Larrina</tp:taxon-name> (<xref ref-type="bibr" rid="B3">Pulawski 2011</xref>) based on the presence of a horizontal swelling below the midocellus combined with a vertical swelling along the inner eye margin. The new genus is similar to <italic><tp:taxon-name>Dalara</tp:taxon-name></italic> and <italic><tp:taxon-name>Paraliris</tp:taxon-name></italic> in having the mandibles bidentate apically or very long, at most with a weak notch on outer margin. Within this group of genera, <italic><tp:taxon-name>Megalara</tp:taxon-name></italic> can be distinguished by the large body size (25-34 mm; 20-24 mm in <italic><tp:taxon-name>Paraliris</tp:taxon-name></italic>). A unique character of <italic><tp:taxon-name>Megalara</tp:taxon-name></italic> is the markedly developed malar space, whereas all other genera in the <tp:taxon-name>Larrina</tp:taxon-name> have the malar space narrow or virtually absent. Additionally, the propodeal dorsum is punctate in <italic><tp:taxon-name>Megalara</tp:taxon-name></italic>, but finely, transversely striatorugose in <italic><tp:taxon-name>Dalara</tp:taxon-name></italic> and <italic><tp:taxon-name>Paraliris</tp:taxon-name></italic>. A subsidiary recognition character is the dark body pubescence, which is markedly developed in females, but indistinct in males (body covered with dense, silvery pubescence in <italic><tp:taxon-name>Paraliris</tp:taxon-name></italic>, erect pubescence lacking at all in <italic><tp:taxon-name>Dalara</tp:taxon-name></italic>).<!--PageBreak--></p><p>Males of <italic><tp:taxon-name>Megalara</tp:taxon-name></italic> have a number of complementary diagnostic characters: One of the most remarkable characters is the enormously enlarged male mandibles, which are almost as long as the forelegs. All species of <italic><tp:taxon-name>Dalara</tp:taxon-name></italic> and some of <italic><tp:taxon-name>Paraliris</tp:taxon-name></italic> also have elongate mandibles in the males, but shape and dentition are different. In <italic><tp:taxon-name>Megalara</tp:taxon-name></italic>, the mandibular apex is simple and the inner, subbasal tooth is greatly enlarged. In <italic><tp:taxon-name>Dalara</tp:taxon-name></italic>, the male mandible has one small subapical and one large subbasal tooth, whereas in <italic><tp:taxon-name>Paraliris</tp:taxon-name></italic>, the mandible is broadly bidentate apically in minor males and lacks subapical and subbasal teeth in major males with elongate mandibles. Other male characters diagnostic for <italic><tp:taxon-name>Megalara</tp:taxon-name></italic> are the hindfemoral venter, which is longitudinally compressed (evenly, slightly convex in <italic><tp:taxon-name>Paraliris</tp:taxon-name></italic>, with a hook-like process or prominent bulge toward base in <italic><tp:taxon-name>Dalara</tp:taxon-name></italic>), metasomal sterna III-IV with paired submedial lobes (simple in <italic><tp:taxon-name>Paraliris</tp:taxon-name></italic> and <italic><tp:taxon-name>Dalara</tp:taxon-name></italic>), sternum VIII bilobed apically (truncate in <italic><tp:taxon-name>Paraliris</tp:taxon-name></italic>, roundly truncate with a small median notch in <italic><tp:taxon-name>Dalara</tp:taxon-name></italic>), and the penis valve with a longitudinal row of markedly strong teeth on the ventral side (in <italic><tp:taxon-name>Paraliris</tp:taxon-name></italic>, penis valve with inwards directed apical and medial process, without ventral teeth).</p><p>Females of <italic><tp:taxon-name>Megalara</tp:taxon-name></italic> and <italic><tp:taxon-name>Paraliris</tp:taxon-name></italic> are generally quite similar and can be distinguished by the larger body size of <italic><tp:taxon-name>Megalara</tp:taxon-name></italic>, the dark pubescence in <italic><tp:taxon-name>Megalara</tp:taxon-name></italic> (silvery in <italic><tp:taxon-name>Paraliris</tp:taxon-name></italic>), and the propodeal dorsum, which is punctate in <italic><tp:taxon-name>Megalara</tp:taxon-name></italic> and finely, transversely striatorugose in <italic><tp:taxon-name>Paraliris</tp:taxon-name></italic>. Female <italic><tp:taxon-name>Megalara</tp:taxon-name></italic> and <italic><tp:taxon-name>Dalara</tp:taxon-name></italic> can be readily differentiated by dull or weakly, shining virtually asetose metasomal terga and the significantly different body sizes.</p></tp:treatment-sec><tp:treatment-sec sec-type="Partial modification of the key to Old World genera of Larrini by Bohart and Menke (1976), replacing couplet 6"><title>Partial modification of the key to Old World genera of <tp:taxon-name>Larrini</tp:taxon-name> by <xref ref-type="bibr" rid="B1">Bohart and Menke (1976)</xref>, replacing couplet 6</title><table-wrap content-type="key" position="float" orientation="portrait"><table><tbody><tr><td rowspan="1" colspan="1">6</td><td rowspan="1" colspan="1">Metasomal terga dull or weakly shining, impunctate or evenly, sparsely punctate. Body without erect pilosity, at most with thin pruinose pubescence. Wings hyaline except for cloudy areas at marginal and costal cells. Clypeus with truncate lobe, which is narrower than outer distance of antennal sockets. Male hindfemur with hook-like process or prominent bulge toward base. Body length not exceeding 12 mm.</td><td rowspan="1" colspan="1"><italic><tp:taxon-name>Dalara</tp:taxon-name></italic> Ritsema</td></tr><tr><td rowspan="1" colspan="1">–</td><td rowspan="1" colspan="1">Metasomal terga shining, lateral portions of at least terga II-V coarsely punctatorugose, tergal disks impuncate or sparsely punctate. Body completely or partly covered with erect pilosity. Wings infumate. Clypeus with truncate or broadly emarginate lobe, which is significantly broader than outer distance of antennal sockets. Male hindfemur unmodified or longitudinally compressed below. Body length 17 to 34 mm.</td><td rowspan="1" colspan="1">6a</td></tr><tr><td rowspan="1" colspan="1">6a</td><td rowspan="1" colspan="1">Body covered with dense, silvery pubescence. Propodeal dorsum finely, transversely striatorugose. Malar space narrow to virtually absent. Mandibular apex broadly bidentate in both sexes, if mandibles unusually long and sickle-shaped (major males), then apex simple and submedial tooth or inner margin lacking. Male: forefemoral venter with long, dense pubescence; hindfemur and sterna simple; apex of sternum VIII truncate; penis valve with inwards <!--PageBreak-->directed apical and medial process. Male body length 20–24 mm.</td><td rowspan="1" colspan="1"><italic><tp:taxon-name>Paraliris</tp:taxon-name></italic> Kohl</td></tr><tr><td rowspan="1" colspan="1">–</td><td rowspan="1" colspan="1">Body covered with dark pubescence, well-developed in females and indistinct in males. Propodeal dorsum punctate, punctures markedly dense along midline. Malar space markedly large, about 1.5–2.0 × inner distance of antennal sockets. Female mandibular apex broadly bidentate, male mandible unusually elongate, apex simple, with large submedial tooth on inner margin. Male: forefemoral venter virtually asetose; hindfemoral venter longitudinally compressed; sterna III–IV with paired submedial lobes; apex of sternum VIII with two large, finger-like processes; penis valve with longitudinal row of strong teeth ventrally. Male body length 25–34 mm </td><td rowspan="1" colspan="1"><italic><tp:taxon-name>Megalara</tp:taxon-name></italic> Kimsey &amp; Ohl, gen. n.</td></tr></tbody></table></table-wrap></tp:treatment-sec><tp:treatment-sec sec-type="Discussion"><title>Discussion.</title><p><italic><tp:taxon-name>Dalara</tp:taxon-name></italic>, <italic><tp:taxon-name>Paraliris</tp:taxon-name></italic>, and <italic><tp:taxon-name>Megalara</tp:taxon-name></italic>, the newly described genus, share many morphological details with <italic><tp:taxon-name>Liris</tp:taxon-name></italic>. Menke in <xref ref-type="bibr" rid="B1">Bohart and Menke (1976)</xref> said that <italic><tp:taxon-name>Dalara</tp:taxon-name></italic> ‘possibly should be considered as a subgenus of <italic><tp:taxon-name>Liris</tp:taxon-name></italic> … although the biology argues otherwise’. <italic><tp:taxon-name>Liris</tp:taxon-name></italic> is a morphologically diverse genus and has been split up into several genera or subgenera by various authors in the past (see <xref ref-type="bibr" rid="B1">Bohart and Menke 1976</xref>, for a taxonomic summary). It includes more than 310 currently valid species and its monophyly has never been formally tested. The newly described species, <italic><tp:taxon-name>Megalara garuda</tp:taxon-name></italic>, shares a number of significant characters with <italic><tp:taxon-name>Paraliris</tp:taxon-name></italic>, and we have considered placing <italic><tp:taxon-name>Megalara garuda</tp:taxon-name></italic> as an aberrant species in this genus. However, despite the similarities, the morphological differences are so striking, that we feel that the systematic position quite apart from all other species in <italic><tp:taxon-name>Paraliris</tp:taxon-name></italic> is best reflected by placing it in a genus of its own. Thus despite the lack of a comprehensive phylogenetic analysis of the genera in the <tp:taxon-name>Larrini</tp:taxon-name>, <italic><tp:taxon-name>Dalara</tp:taxon-name></italic>, <italic><tp:taxon-name>Paraliris</tp:taxon-name></italic>, and <italic><tp:taxon-name>Megalara</tp:taxon-name></italic> each exhibit a unique set of putatively apomorphic characters, so that the taxonomic status of all of them as distinct genera seems to be fully justified. However, a formal phylogenetic analysis of the <tp:taxon-name>Larrini</tp:taxon-name> on the genus level is desperately needed to test this assumption.</p><p>The enormously enlarged male mandibles of <italic><tp:taxon-name>Megalara</tp:taxon-name></italic> are quite similar to that of male <italic><tp:taxon-name>Dalara</tp:taxon-name></italic>, but <italic><tp:taxon-name>Megalara</tp:taxon-name></italic> is more similar to <italic><tp:taxon-name>Paraliris</tp:taxon-name></italic> in most details. <italic><tp:taxon-name>Paraliris</tp:taxon-name></italic> has been revised by <xref ref-type="bibr" rid="B7">van der Vecht (1982)</xref>, and one of us (MO) reexamined most of the specimens of the genus, which van der Vecht studied. Van der Vecht pointed out that males of at least <italic><tp:taxon-name>Paraliris kriechbaumeri</tp:taxon-name></italic>, show a remarkable amount of allometric variation with respect to general body size and mandibular length. Male body length varies from 15 to 22 mm, and the mandibles of the smallest males are very similar to female mandibles in being stout and broadly bidentate apically, whereas the mandibles of the largest males are elongate, sickle-shaped and simply apically and basally (<xref ref-type="bibr" rid="B7">van der Vecht 1982</xref>: <xref ref-type="fig" rid="F1">Figs 2</xref>–<xref ref-type="fig" rid="F2">4</xref>). Despite these enormous differences particularly in mandibular size and shape, van der Vecht felt confident, based on a study by <xref ref-type="bibr" rid="B2">de Beaumont (1943)</xref>, that this represents an unusually broad range of intraspecific variation.</p><p>This hypothesis seems to be well founded, and we observe the same phenomenon in the newly described <italic><tp:taxon-name>Megalara</tp:taxon-name></italic>. There are two male morphs with remarkable di<!--PageBreak-->fferences in body size and mandibular size. Minor males, which have relatively short, female-like mandibles, are 25 mm long, whereas major males with exaggerated mandibles have a body length of 32 to 34 mm. However, the genital foramen and genital capsule of the minor male was packed with mites and it may also be that this individual was feminized by the heavy mite load. Unfortunately, the genital capsule was lost.</p><p><xref ref-type="bibr" rid="B7">Van der Vecht (1982)</xref> also pointed out that <italic><tp:taxon-name>Paraliris</tp:taxon-name></italic> bears ‘acarinaria’, which are specialized, typically pouch-like structures in aculeate <tp:taxon-name>Hymenoptera</tp:taxon-name>, which function to carry phoretic mites. In <italic><tp:taxon-name>Paraliris</tp:taxon-name></italic>, acarinaria are located beneath a lamella near the base of terga II–V (females) and II–VI (males). These areas are dorsally covered by the overhanging posterior margin of the tergum before the acarinaria-carrying tergum. Therefore, if present, phoretic mites in acarinaria can be seen in the intersegmental gap beneath the tergal overhang even in complete specimens. In <italic><tp:taxon-name>Megalara</tp:taxon-name></italic>, we observed mites in both sexes as follows:</p><p>Males. 1 major male: 2 mites between terga II and III</p><p>Minor male: genitalia packed with mites</p><p>Females. 1 female: 10 mites between terga II and III</p><p>1 female: 16 mites between terga II and III, 6 between III and IV</p><p>The presence of two mites on the terga and the large number in the genitalia in males are probably no indication of acarinaria in <italic><tp:taxon-name>Megalara</tp:taxon-name></italic>. However, the large number of mites in the females indicates that <italic><tp:taxon-name>Megalara</tp:taxon-name></italic> also possesses mite-bearing structures. Due to the small number of specimens of the new species, we refrained from dissecting the type specimens to verify the presence of acarinaria. Presence of acarinaria in <italic><tp:taxon-name>Paraliris</tp:taxon-name></italic> and putatively in <italic><tp:taxon-name>Megalara</tp:taxon-name></italic> also is another indication of the close relationships between these genera.</p></tp:treatment-sec><tp:treatment-sec sec-type="Etymology"><title>Etymology.</title><p>The new genus name is an arbitrary combination of <italic><tp:taxon-name>Mega</tp:taxon-name></italic>-, deriving from the Greek megas, meaning large and mighty, and –<italic>lara</italic>, the last syllable of <italic><tp:taxon-name>Dalara</tp:taxon-name></italic>. It is an allusion both to the exaggerated body size of the new genus and its overall similarity to <italic><tp:taxon-name>Dalara</tp:taxon-name></italic>.</p></tp:treatment-sec><tp:treatment-sec><!--Section generated to contain objects referenced in tp:taxon-treatment.--><fig id="F1" position="float" orientation="portrait"><label>Figures 1, 2.</label><caption><p><italic><tp:taxon-name>Megalara garuda</tp:taxon-name></italic> side view of body <bold>1</bold> male <bold>2</bold> female.</p></caption><graphic xmlns:xlink="http://www.w3.org/1999/xlink" xlink:href="ZooKeys-177-049-g001.jpg" position="float" orientation="portrait" xlink:type="simple"/></fig><fig id="F2" position="float" orientation="portrait"><label>Figures 3, 4.</label><caption><p><italic><tp:taxon-name>Megalara garuda</tp:taxon-name></italic> front view of face <bold>3</bold> male <bold>4</bold> female.</p></caption><graphic xmlns:xlink="http://www.w3.org/1999/xlink" xlink:href="ZooKeys-177-049-g002.jpg" position="float" orientation="portrait" xlink:type="simple"/></fig></tp:treatment-sec><ref-list><ref id="B3"><mixed-citation xmlns:xlink="http://www.w3.org/1999/xlink" xlink:type="simple"><person-group><name name-style="western"><surname>Pulawski</surname><given-names>WJ</given-names></name></person-group> (<year>2011</year>)<source> Family group names and classification. <ext-link ext-link-type="uri" xlink:href="http://research.calacademy.org/ent/catalog_sphecidae" xlink:type="simple">http://research.calacademy.org/ent/catalog_sphecidae</ext-link> [last accessed 7 Nov 2011].</source></mixed-citation></ref><ref id="B1"><mixed-citation xmlns:xlink="http://www.w3.org/1999/xlink" xlink:type="simple"><person-group><name name-style="western"><surname>Bohart</surname><given-names>RM</given-names></name><name name-style="western"><surname>Menke</surname><given-names>AS</given-names></name></person-group> (<year>1976</year>)<source> Sphecid wasps of the world. A generic revision. University of California Press, Berkeley, Los Angeles, London, ix + 695 pp.</source></mixed-citation></ref><ref id="B7"><mixed-citation xmlns:xlink="http://www.w3.org/1999/xlink" xlink:type="simple"><person-group><name name-style="western"><surname>Van der Vecht</surname><given-names>J</given-names></name></person-group> (<year>1982</year>)<article-title> <italic>Paraliris</italic>, an Oriental genus of mite-bearing larrine wasps (Hym., Sphecidae, Larrinae).</article-title><source>Mitteilungen der Schweizerischen Entomologischen Gesellschaft </source><volume>54</volume> (<issue>1981</issue>): <fpage>357</fpage>-<lpage>361</lpage>.</mixed-citation></ref><ref id="B2"><mixed-citation xmlns:xlink="http://www.w3.org/1999/xlink" xlink:type="simple"><person-group><name name-style="western"><surname>De Beaumont</surname><given-names>J</given-names></name></person-group> (<year>1943</year>)<article-title> Systématique et croissance disharmonique.</article-title><source>Mitteilungen der Schweizerischen Entomologischen Gesellschaft </source><volume>19</volume>: <fpage>45</fpage>-<lpage>52</lpage>.</mixed-citation></ref></ref-list></tp:taxon-treatment>
