# Supplementary material for: Megalara garuda, a new genus and species of larrine wasps from Indonesia (Larrinae, Crabronidae, Hymenoptera)
Source: Zookeys. 2012 Mar 23;(177):49–57. doi: 10.3897/zookeys.177.2475 (PMC3317617; doi:10.3897/zookeys.177.2475)
Supplement: XML Treatment for Megalara garuda [file zookeys.177.2475-treatment2.xml]

<!DOCTYPE tp:taxon-treatment
  PUBLIC "-//TaxonX//DTD Taxonomic Treatment Publishing DTD v0 20100105//EN" "tax-treatment-NSO.dtd">
<tp:taxon-treatment xmlns:tp="http://www.plazi.org/taxpub"><tp:treatment-meta><mixed-citation publication-type="journal"><person-group><name><surname>Kimsey</surname><given-names>Lynn S.</given-names></name><name><surname>Ohl</surname><given-names>Michael</given-names></name></person-group><article-title>
                    <italic>Megalara garuda</italic>, a new genus and species of larrine wasps from Indonesia (Larrinae, Crabronidae, Hymenoptera)</article-title><source>Zookeys</source><day>23</day><month>3</month><year>2012</year><volume>2012</volume><issue>177</issue><fpage>49</fpage><lpage>57</lpage><pub-id pub-id-type="doi">10.3897/zookeys.177.2475</pub-id></mixed-citation></tp:treatment-meta><tp:nomenclature><tp:taxon-name>
                        <tp:taxon-name-part taxon-name-part-type="genus">Megalara</tp:taxon-name-part>
                        <tp:taxon-name-part taxon-name-part-type="species">garuda</tp:taxon-name-part>
                    <object-id xmlns:xlink="http://www.w3.org/1999/xlink" xlink:type="simple">urn:lsid:zoobank.org:act:60D11831-50F8-4A27-923E-8B85298DDF6F</object-id>
								<object-id xmlns:xlink="http://www.w3.org/1999/xlink" xlink:type="simple">http://species-id.net/wiki/Megalara_garuda</object-id>
								</tp:taxon-name><tp:taxon-authority>Kimsey &amp; Ohl</tp:taxon-authority><tp:taxon-status xmlns:xlink="http://www.w3.org/1999/xlink" xlink:type="simple">sp. n.</tp:taxon-status><xref ref-type="fig" rid="F1">Figs 1</xref><xref ref-type="fig" rid="F2"/><xref ref-type="fig" rid="F3">8</xref></tp:nomenclature><tp:treatment-sec sec-type="Diagnosis"><title>Diagnosis.</title><p>As for the genus (<italic>vide supra</italic>).</p></tp:treatment-sec><tp:treatment-sec sec-type="Description"><title>Description.</title><p><bold>Male (major)</bold>. Body length 32–34 mm (side view, <xref ref-type="fig" rid="F1">Fig. 1</xref>). Forewing 24–25 mm. Head (<xref ref-type="fig" rid="F2">Fig. 3</xref>): face strongly concave at antennal sockets; clypeus 3.5× as broad as long, flattened medially with sublateral tooth on apical margin, concave between; frons bulging with strong longitudinal swelling on either side of midocellus; hindocelli tiny circular; vertex swollen above hindocelli with medial longitudinal groove terminating in deep pit; gena expanded, wider than eye in lateral view; mandibles enlarged and elongate, apex reaching lower one-third of eye when closed, subsidi<!--PageBreak--><!--PageBreak-->ary tooth subbasal and projecting anteriorly, mandible widest subapically, longer than head in front view; occiput deeply concave; genal bridge forming apical lobe; antenna slender, flagellomere I 4× as long as broad, flagellomere II 3.6× as long as broad, flagellomere III 3.4× as long as broad, flagellomere XI 3.5× as long as broad; with weak placoids on flagellomeres III–XI; head shiny, nearly impunctate, punctures tiny, scattered; mandible highly polished; wing apices finely plicate.</p><p>Mesosoma: pronotum, scutum, scutellum, mesopleuron with scattered small punctures, 1–2 PD apart; metanotal punctures 0.5–1.0 PD apart; propodeum with medial longitudinal carina joining carina along anterior margin, dorsomedially finely transversely rugose, with dense nearly contiguous punctures, laterally becoming increasingly sparsely punctate, posterior surface marked by small dorsomedial projection, posteriorly densely transversely cross-ridged, ridges becoming smaller and finer medially; hindfemur widened ventrally in basal half, longitudinally compressed; hindtibia with crenulate ventral ridge.</p><fig id="F1" position="float" orientation="portrait"><label>Figures 1, 2.</label><caption><p><italic><tp:taxon-name>Megalara garuda</tp:taxon-name></italic> side view of body <bold>1</bold> male <bold>2</bold> female.</p></caption><graphic xmlns:xlink="http://www.w3.org/1999/xlink" xlink:href="ZooKeys-177-049-g001.jpg" position="float" orientation="portrait" xlink:type="simple"/></fig><fig id="F2" position="float" orientation="portrait"><label>Figures 3, 4.</label><caption><p><italic><tp:taxon-name>Megalara garuda</tp:taxon-name></italic> front view of face <bold>3</bold> male <bold>4</bold> female.</p></caption><graphic xmlns:xlink="http://www.w3.org/1999/xlink" xlink:href="ZooKeys-177-049-g002.jpg" position="float" orientation="portrait" xlink:type="simple"/></fig><fig id="F3" position="float" orientation="portrait"><label>Figures 5–8.</label><caption><p><italic><tp:taxon-name>Megalara garuda</tp:taxon-name></italic> male genital capsule <bold>5</bold> lateral view <bold>6</bold> dorsal view <bold>7</bold> ventral view <bold>8</bold> male sternum VIII.</p></caption><graphic xmlns:xlink="http://www.w3.org/1999/xlink" xlink:href="ZooKeys-177-049-g003.jpg" position="float" orientation="portrait" xlink:type="simple"/></fig><p>Metasoma: polished, sparsely punctate, punctures tiny, 2–4 PD apart; tergum I with short sublateral ridge extending posteriorly from base, mediad of spiracle; terga I and II with lateral arcuate carina delimiting lateral rugosopunctate area; sternum I finely, densely rugose, with blade-like medial ridge ending in apicolateral carina delimiting short triangular posterior declivity; sterna II–III with subbasal ovoid, mat, often discolored patch (discolored to reddish in some individuals); sterna III–IV wit<!--PageBreak-->h strongly projecting sublateral, digitate lobe; sternum VIII elongate, parallel-sided apically, apex bidentate (<xref ref-type="fig" rid="F3">Fig. 8</xref>). Genital capsule (<xref ref-type="fig" rid="F3">Fig. 5–6</xref>).</p><p><bold>Male (minor)</bold> (Features that differ from major males). Body length 25 mm. Forewing 21 mm. Mandible shorter than head in front view; clypeus 2.7× as long as broad; flagellomere I 3.6× as long as broad; flagellomere II 3.2× as long as broad; flagellomere III 2.8× as long as broad; flagellomere XI 3× as long as broad.</p><p><bold>Female</bold> (Features that differ from males). Body length 20–22 mm (side view, <xref ref-type="fig" rid="F1">Fig. 2</xref>); forewing 19–20 mm long. Head (<xref ref-type="fig" rid="F3">Fig. 4</xref>): median lobe of clypeus truncate, broad, laterally angulate; mandible with subbasal tooth, apically bidentate; head punctures tiny, 2–3 PD apart. Mesosoma: female mesosoma including legs covered by rather dense, long, brownish pubescence; pronotal punctures 1–2 PD apart; scutum, scutellum, Metanotum 0.5–1.0 PD apart becoming denser laterally; propodeum dorsally and posteriorly densely rugospunctate less dense laterally; hindfemur without ventral carina. Metasoma: sternum I with strong median carina; sternum I–-III each with pair of oval, shiny areas, very large on II, small on III; tergum I punctures 0.5–12.0 PD apart, with impunctate band along posterior margin; terga II-III punctures 1–4 PD apart, with impunctate band along posterior margin; terga IV-V with large punctures interspersed between dense contiguous tiny punctures; tergum VI with V-shaped, carina margined pygidium, punctures longitudinally striatiform, contiguous to 1 PD apart.</p></tp:treatment-sec><tp:treatment-sec sec-type="Etymology"><title>Etymology.</title><p>Because of the spectacular appearance of the major male of this species, it is named after the “Garuda”, the national symbol of Indonesia; a mythical bird-like, warrior creature.</p></tp:treatment-sec><tp:treatment-sec sec-type="Type material"><title>Type material.</title><p>Holotype male; Indonesia: se Sulawesi, North Kolaka, Wawo, Tinukari, <named-content xmlns:xlink="http://www.w3.org/1999/xlink" content-type="dwc:verbatimCoordinates" xlink:type="simple">S03°38'08", E121°04'34"</named-content>, 198 m, 23 Dec. 2009, Nugroho, Ubaidillah, Darmawan &amp; Giyanto colrs., cacao plantation. Paratypes: Indonesia: Sulawesi: 1 male, 1 female: Kendari, South Konawe, Moramo, Sumber sari, <named-content xmlns:xlink="http://www.w3.org/1999/xlink" content-type="dwc:verbatimCoordinates" xlink:type="simple">S04°13'32", E122°44'09"</named-content>, 75 m, 17–31 Dec. 2009, Nugroho, Ubaidillah, Darmawan &amp; Giyanto colrs., Malaise trap; 2 females: 31 Dec. 2009, Malaise trap (Museum Bogorense, Bohart Museum); 2 males: Ila-Ila, 500–800m, early Dec 1930, G. Heinrich (Museum für Naturkunde); 1 female: se Sulawesi, nr Sanggona, Base Camp, Gn. Watuwila, Malaise trap, c. 200m, 12–15 Oct 1989, C. van Achterberg (Leiden Museum).</p></tp:treatment-sec></tp:taxon-treatment>
